# Supplementary material for: Challenges in interpreting Mendelian randomization studies with a disease as the exposure: Using COVID-19 liability studies as an exemplar
Source: Eur J Hum Genet. Author manuscript; Available in PMC 2025 Aug 14. (PMC12048694; doi:10.1038/s41431-025-01840-x)
Supplement: Supplementary information [file EMS207586-supplement-Supplementary_information.zip]

Archive with 3 entries (3 files):
- 41431_2025_1840_MOESM2_ESM.docx
- 41431_2025_1840_MOESM1_ESM.xlsx
- 41431_2025_1840_MOESM3_ESM.docx
