# Supplementary material for: Challenges in interpreting Mendelian randomization studies with a disease as the exposure: Using COVID-19 liability studies as an exemplar
Source: Eur J Hum Genet. Author manuscript; Available in PMC 2025 Aug 14. (PMC12048694; doi:10.1038/s41431-025-01840-x)
Supplement: Supplementary information [file EMS207586-supplement-Supplementary_information.zip › 41431_2025_1840_MOESM1_ESM.xlsx]

## Sheet: Main table
No.	Study (author, year)	PMID	Study design+D:T	Exposures (log odds) [(A) severity, (B) hospitalization, (C) susceptibility for COVID-19 HGI only]	*Outcome (unit)	Outcome category	Source of exposure	Ethnicity of exposure	Ethnicity of outcome	Findings	How did the author select genetic instruments?	How did the author evaluate the strength of genetic instruments?	Q1: Were the reported associations significant? [With application of Bonferroni correction/ False discovery rate where appropriate]	Interpretation given by the authors regarding the association (Genetic liability of COVID-19 associated with XXX, or COVID-19 causes XXX or other interpretation)	Q2: Did the study mention "COVID-19 causes/ did not cause the outcome" or similar statements?	Year when the outcome GWAS data was published	Q3: Was the outcome GWAS conducted before COVID-19 pandemic (Dec, 2019)?	Q4: If Q3 is "No", was the data used in the GWAS collected prior to COVID-19 pandemic (Dec, 2019)??	Q5: The answers to Q1 and (Q3 or Q4) are "Yes"	Q6：Whether the study used STROBE-MR checklist	Q7：Whether the study was published before STROBE-MR published on 26 October 2021	Additional comments
1	Ran et al. (2022)	36002180	Two-sample	A, B, C	Systemic lupus erythematosus (SLE) (log odds)	Immunological	COVID-19 HGI round 5	European	European	Null	Not specified	Not specified	No	Genetic predisposition to COVID-19 was not causally associated with the risk of SLE.	No	Systemic lupus erythematosus (2015）	Yes	Not applicable	No	No	No
2	﻿Luykx et al. (2021)	33833219	Two-sample	A, B, C	﻿Alzheimer’s dementia (log odds), anxiety (log odds), anxiety and stress-related diagnoses (log odds), bipolar disorder (BIP,log odds), schizophrenia (SCZ, log odds), BIP-SCZ (log odds)	Mental or neurological	COVID-19 HGI round 5	Mixed	Mixed	+, but did not pass ﻿Bonferroni correction	P value threshold < 5e-8	F-statistics	No	No genetic liabilities to COVID-19 phenotypes increased the risk of (neuro) psychiatric disorders.	No	﻿Alzheimer’s dementia (2019), Anxiety (2016), Anxiety and stress-related diagnoses (2019), Bipolar disorder (2019), Schizophrenia (2018), BIP-SCZ (2018)	Yes	Not applicable	No	No	Yes
3	Liu et al. (2022)	34813919	Two-sample	A, B, C	Non-alcoholic fatty liver disease (NAFLD) (log odds)	Metabolic	COVID-19 HGI round 5 and 6	European	European	Null	P value threshold < 5e-8	Not specified	No	There was no evidence derived from this work to support causal relationships between COVID-19 susceptibility/severity and NAFLD.	Yes	Extracted from UKB (TOPMed-imputed PheWeb) (no specified date)	Unclear*	Likely yes**	No	No	No	*Did not mention in the outcome GWAS although the study mentioned exclusion of participants who withdrew from UKB by the end of 2019	**In the introduction of UKB TOPMed, it says “Analyses on binary outcomes were conducted using SAIGE” (SAIGE in UK Biobank's corresponding method paper was published in 2018. )
4	Huang et al. (2022)	35854470	Two-sample	A	Telomere length (LTL) (standard deviation (SD))	Longevity	COVID-19 HGI round 5	European	European	Null	P value threshold < 5e-8	F-statistics	No	We did not find a significant association of COVID-19 on LTL.	Yes	Telomere length (2021)	No	Likely yes*	No	No	No	*Used UKB baseline and data was collected before 2019.
5	Ran et al. (2023)	36963319	Two-sample	A, B, C	Insomia (log odds)	Mental or neurological	COVID-19 HGI round 7	European	Not specified	Null	P value threshold < 5e-8	Not specified	No	Did not provide any description on the findings	No	Insomnia (2018)	Yes*	Not applicable	No	No	No	*We assumed the authors used ukb-b-3957, where the date of data analyses was 2018.
6	Cao et al. (2023)	36029131	Two-sample	A, B, C	Type 2 diabetes (T2D) (log odds)	Metabolic	COVID-19 HGI round 6	Mixed	European	+	P value threshold < 5e-8	Not specified	Yes	Genetic liability to SARS‐CoV‐2 infection exerts a causal effect on T2D.	No	Type 2 diabetes (2018)	Yes	Not applicable	Yes	No	No
7	Xu et al. (2022)	36213637	Two-sample	A, C	Epigenetic age (PhenoAge, GrimAge, Hannum, HorvathAge) (not specified), telomere length (SD)	Longevity	COVID-19 HGI round 5	European	European	-	P value threshold < 5e-8	F-statistics	Yes	Severe COVID-19 can cause telomere lengths to become shorter.	Yes	Epigenetic age (PhenoAge, GrimAge, Hannum, HorvathAge) (2021), telomere length (2021)	No	Epigenetic age (Likely yes), telomere length (Yes)*	Yes	No	No	*Mixed cohorts in the GWAS but many of these likley used data collected prior to 2019. The GWAS of telomere length was based on UKB baseline data and hence is prior to 2019.
8	Fan et al. (2023)	36912374	Two-sample	A, B, C	Brain structure (multiple measures of volume, area and thickness) [units varied]	Mental or neurological	COVID-19 HGI round 5	European	European	-, passed FDR correction	P value threshold < 5e-8	Not specified	Yes	We only observed a significant causal relationship between increased COVID‐19 infection and decreased left BA3a cortical thickness.	Yes	Brain structure (2021)	No	Likely yes*	Yes	No	No	*Mixed although majoirity of the brain imaging data were likley collected prior to 2019 since the data was released in early 2020 [In the outcome website, it says Brain imaging data was from the 40,000 participant release from early 2020, as processed by WIN/FMRIB on behalf of UK Biobank (Alfaro-Almagro, NeuroImage, 2018).]
9	Zhang et al. (2022)	35086766	Two-sample	A, B, C	Atrial fibrillation (AF) (log odds)	Cardiovascular	COVID-19 HGI round 5	European	Mixed	Null	P value threshold < 5e-8 or P value threshold < 1e-5	Not specified	No	Genetically predicted severe COVID-19 was not significantly associated with the risk of AF.	Yes	Atrial fibrillation (2017)	Yes	Not applicable	No	No	No
10	﻿Baranova et al. (2023)	37066117	Two-sample	A, B, C	Major depressive disorder (MDD) (log odds)	Mental or neurological	COVID-19 HGI round 7	European	European	Null	P value threshold < 5e-8	Not specified	No	Genetic liability to the three COVID-19 outcomes did not confer any causal effects on MDD.	No	Major depressive disorder (2018)	Yes	Not applicable	No	No	No
11	Gao et al. (2023)	36334498	Two-sample	A, B, C	Obstructive sleep apnea (OSA) (log odds)	Respiratory	COVID-19 HGI round 5	European	European	-	P value threshold < 5e-8	Not specified	Yes	We identified potential evidence for a causal effect of severe COVID-19 on an increased risk of OSA.	Yes	Obstructive sleep apnea (2021)	No	Likely yes*	Yes	No	No	**The data consist of 218792 censored individuals until spring of 2020 in FinnGen's study.
12	Zhang et al. (2022)	36147565	Two-sample	A, B, C	Thyroid dysfunction (log odds)	Metabolic	COVID-19 HGI round 5	European	European	+	P value threshold < 5e-8	F-statistics	Yes	Our Mendelian randomization (MR) studies inferred suggestive causal effects of COVID-19 susceptibility and its severity on a higher risk of hypothyroidism.	Yes	Thyroid dysfunction (2018)	Yes	Not applicable	Yes	No	No
13	﻿Baranova et al. (2023)	36039844	Two-sample	A, B, C	Alzheimer's disease (AD) (log odds)	Mental or neurological	COVID-19 HGI round 6	Mixed	European	+	P value threshold < 5e-8	Not specified	Yes	Severe COVID-19 may contribute to the development of AD.	Yes	Alzheimer's disease (March 2019)	Yes	Not applicable	Yes	No	No
14	Li et al. (2023)	37185860	Two-sample	A, B, C	Thirty-three types of cancers (log odds）	Cancers	COVID-19 HGI round 7	European	European	+ (several cancers: eg breast/colon cancer)	P value threshold < 5e-8	Not specified	Yes	Our study indicated that COVID-19 had causal effects on cancer risk.	Yes	Breast/small intestine cancer (2017)，cervical/rectum/colon cancer (2018), other cancers (2021)	Mixed	Yes*	Yes	No	No	*Mixed data but have used data collected prior to Dec, 2019.
15	Sun et al. (2023)	36836216	Two-sample	A, B, C	﻿Central nervous system-regulated hormones (dehydroepiandrosterone-sulfate (DHEA-S), estradiol, luteinizing hormone (LH), testosterone, follicle-stimulating hormone (FSH), insulin growth-like factor-1 (IGF-1), thyroid stimulating hormone (TSH), thyrotropin-releasing hormone (TRH)) [units varied]	Hormones	COVID-19 HGI round 5	Mixed*	European	- (testosterone)	P value threshold < 5e-8 or P value threshold < 1e-5	F-statistics	Yes	Hospitalization was found to have significantly decreasing effects on testosterone.	Yes	Five hormones (2018), TSH (2013), FSH (2017), DHEA-S (2014)	Yes	Not applicable	Yes	No	No	*Reporeted as European but based on case number, the GWAS included mixed ancestries.
16	Sun et al. (2023)	37061571	Two-sample	A, B, C	Alzheimer's disease (AD) (log odds)	Mental or neurological	COVID-19 HGI round 7	Mixed	European	+	P value threshold < 5e-8	F-statistics	Yes	Our study has revealed compelling evidence supporting a causal association between COVID-19 hospitalization and severity and increased risk of AD.	Yes	Alzheimer's disease (March 2019)	Yes	Not applicable	Yes	No	No
17	Li et al. (2021)	34163532	Two-sample	B, C	﻿Cytokines (SD)	Cytokines	COVID-19 HGI round 5	Mixed	European	Null	P value threshold < 5e-8 or P value threshold < 5e-6	F-statistics	No	Liability to any COVID-19 was nominally associated with several cytokines but not after correction for multiple comparisons.	No	﻿Cytokines (2017)	Yes	Not applicable	No	No	Yes
18	Cheung et al. (2022)	35676178	Two-sample	A, B, C	Platelet traits (not specified)	Blood	COVID-19 HGI round 5	European	European	+ (﻿mean platelet volume),-platelet count)	P value threshold < 5e-8	F-statistics	Yes	Host genetic liability to severe covid-19 was causally associated with increased mean platelet volume and reduced platelet count.	No	Platelet traits (2020)	No	Yes*	Yes	No	No	**Vuckovic, D et al (PMID: 32888494) is published in Sept 2020 but the data collection was before 2019 (UK Biobank). For studeis in Blood Cell Consortium (BCX), it is highly likely that most stuides conducted data collection prior to Dec, 2019.
19	Li et al. (2022)	﻿35835752	Two-sample	A, B, C	﻿Neurodegenerative disorders (Alzheimer’s disease (AD), amyotrophic lateral sclerosis, frontotemporal dementia, Lewy body dementia, multiple sclerosis, and Parkinson’s disease) (log odds)	Mental or neurological	COVID-19 HGI round 6	Mixed	European*	+ (AD)	P value threshold < 5e-8	F-statistics	Yes	COVID-19 could increase the risk of AD.	Yes	Alzheimer’s disease (March 2019), amyotrophic lateral sclerosis , frontotemporal dementia (2014), Lewy body dementia (2021), multiple sclerosis (September 2019), and Parkinson’s disease (December 2019)	Mixed	Likely yes	Yes	No	No	*Likely Europeans based on description in the original GWAS.
20	Zhang et al. (2022)	36321943	Two-sample	A, B, C	﻿Alzheimer's disease (AD) (log odds), amyotrophic lateral sclerosis (ALS) (log odds), and multiple sclerosis (MS) (log odds)	Mental or neurological	COVID-19 HGI round 5	European	European	+ (AD), - (ALS, MS)	P value threshold < 5e-8	F-statistics	Yes	This MR study suggests a potential association between genetically predicted COVID-19 and a higher risk of AD and a reduced risk of ALS and MS.	Yes	Alzheimer’s disease (March 2019), amyotrophic lateral sclerosis (2018), and multiple sclerosis (September 2019)	Yes	Not applicable	Yes	No	No
21	Li et al. (2022)	35734897	Two-sample	A, B, C	﻿Thyroid function (hyperthyroidism, hypothyroidism, autoimmune thyroid disease) (log odds)	Metabolic	COVID-19 HGI round 5	European	European	+ (Hypothyroidism)	P value threshold < 5e-8 or P value threshold < 5e-6	F-statistics	Yes	Host response to SARS-CoV-2 viral infection plays a role in the causal association with increased risk of hypothyroidism.	Yes	Hyperthyroidism (2018), hypothyroidism, (2018), autoimmune thyroid disease (2020)	Mixed	Yes*	Yes	No	No	*Submission date of the 2020 outcome GWAS paper was in Dec, 2019
22	Miao et al. (2022)	36148048	Two-sample	B, C	Cardiovascular disease death (log odds)	Cardiovascular	COVID-19 HGI round 4	European	European	+	P value threshold < 5e-8	Not specified	Yes	Coronavirus disease 2019 hospitalization may also be a causal factor for cardiovascular disease death.	Yes	Cardiovascular disease death (2018)	Yes	Not applicable	Yes	No	No
23	Shi et al. (2023)	﻿36527564	Two-sample	B	Miscarriage (log odds)	Reproductive	COVID-19 HGI round 4	European	European	Null	P value threshold < 5e-8	F-statistics	No	Evidence from MR does not support COVID-19 as a causal risk factor for miscarriage.	Yes	Miscarriage (2018)	Yes	Not applicable	No	No	No
24	Guo et al. (2023)	36273644	Two-sample	A, B, C	Epigenetic age (PhenoAge, GrimAge, Hannum, HorvathAge) (not specified)	Longevity	COVID-19 HGI round 4 and 5	European	European	-	P value threshold < 5e-8	F-statistics	Yes	MR results indicated significant causal effects between hospitalized COVID-19 and GrimAge acceleration.	Yes	Epigenetic age (2021)	No	Yes	Yes	No	No	*Mixed cohorts in the GWAS but many of these likley used data collected prior to 2019. It is the same GWAS as the 7th study included in this review.
25	﻿Papadopoulou et al. (2021)	﻿34478452	Two-sample	A, B, C	Many phenotypic data from UK Biobank [units varied]	Multiple phenotypes	COVID-19 HGI ( round not specified)	European	European	+ (﻿blood clots in the leg and lung)/ - (several haematological traits)	P value threshold < 5e-8	Not specified	Yes	Our study identifies significant association of genetically determined COVID-19 with increased blood clot events in leg and lungs	Yes	Different phenotypes in UK Biobank (Year not specified)	Likely Yes*	Not applicable	Yes	No	Yes	*Likely inlcuded measurement at baseline (e.g. IGF-1).
26	Yao et al. (2023)	36762574	Two-sample	A, B, C	Rheumatoid arthritis (RA) (log odds), systemic lupus erythematosus (SLE) (log odds)	Immunological	COVID-19 HGI round 7	European	Mixed (RA), European (SLE)	Null	P value threshold < 5e-8	Not specified	No	COVID-19 is not related to RA or SLE.	Yes	Rheumatoid arthritis (2014), systemic lupus erythematosus (2015)	Yes	Not applicable	No	No	No
27	﻿Yoshikawa et al. (2021)	34774031	Two-sample	A, B, C	Atherogenic lipid-related traits (ApoB, LDL-C, TG) (SD)	Blood	COVID-19 HGI round 5	European	European	Null	P value threshold < 5e-8	F-statistics	No	We found that none of the COVID-19 risks had any significant causal effects on atherogenic lipid-related traits.	Yes	Atherogenic lipid-related traits (March 2020)	No	Yes*	No	No	No	*Using baseline UK Biobank data (2006-2010)
28	Wang et al. (2022)	35690714	Two-sample	A, B, C	Heart failure (HF) (log odds)	Cardiovascular	COVID-19 HGI round 5	European	European	Null	P value threshold < 5e-8	F-statistics	No	Our findings indicated that there is no causal association between COVID-19 and HF.	Yes	Heart failure (January 2020)	No	Likely yes	No	No	No
29	Quan et al. (2023)	36890668	Two-sample	Severe COVID-19	Rheumatic diseases (log odds), juvenile idiopathic arthritis (JIA) (log odds), gout (log odds), systemic lupus erythematosus (SLE) (log odds), primary biliary cholangitis (PBC) (log odds), ankylosing spondylitis (log odds), primary Sjögren's syndrome (log odds)	Immunological	Genetics of Mortality In Critical Care (GenOMICC)	European	European	+ (Rheumatic diseases) in MR-Egger, + (JIA, PBC), - (SLE) without specified analytic method	P value threshold < 5e-8	Not specified	Yes	We found that COVID-19 could increase the risk of rheumatic diseases, such as PBC and JIA, but decrease that of SLE.	Yes	Rheumatic diseases (2018), juvenile idiopathic arthritis (2013), gout (2012), systemic lupus erythematosus (2008), primary biliary cholangitis (2012), ankylosing spondylitis (2020), primary Sjögren's syndrome (2020)	Mixed	Likely yes*	Yes	No	No	*Likley used FinnGen data in 2020 (ankylosing spondylitis, primary Sjögren's syndrome) based on total SNP numbers. The data likley included cases developed prior to Dec, 2019.
30	Liu N 2021	34744839	Two-sample	A, B	Schizophrenia (log odds), depression (log odds), bipolar disorder (log odds), and attention-Deficit / hyperactivity Disorder (ADHD) (log odds)	Mental or neurological	COVID-19 HGI round 5	European	European	+ (schizophrenia)	P value threshold < 5e-8	Not specified	Yes	Genetically predicted COVID-19 was significantly associated with schizophrenia. Although many studies have reported a causal relationship between COVID-19 and mental illness, our study shows that this increased risk is modest.	Yes	Schizophrenia (2014), depression (2018), bipolar disorder (May 2019), and ADHD (Jan, 2019)*	Yes	Not applicable	Yes	No	Yes	*Wrong in text citation for Schizophrenia and ADHD
31	Tan J 2022	35368685	Two-sample	A, B	Atrial fibrillation (log odds), coronary atrial diseases (log odds), and ischemic stroke (log odds)	Cardiovascular	COVID-19 HGI round 5	European	European	+ (ischemic stroke)	P value threshold < 5e-7	Not specified	No	Genetically predicted hospitalized COVID-19 was suggestively associated with ischemic stroke. Our findings provide suggestive evidence about the causal association between hospitalized COVID-19 and an increased risk of ischemic stroke.*	Yes	Atrial fibrillation (2018), coronary atrial diseases (2018), and ischemic stroke (2018)	Yes	Not applicable	No	No	No	*Reporting associations with p value < 0.05 but not surviing Bonferroni correction
32	Jia M 2022	35252241	Two-sample	﻿Critically ill COVID-19	Aortic aneurysm (log odds), deep vein thrombosis (log odds), pulmonary embolism (log odds), major coronary heart disease event (log odds), atrial fibrillation(log odds), heart failure (log odds), peripheral artery disease (log odds), primary hypertensive diseases (log odds), rheumatic valve diseases (log odds), and non-rheumatic valve diseases (log odds)	Cardiovascular	Genetics of Mortality in Critical Care (GenOMICC)	European	European	+	P value threshold < 5e-8	Not specified	Yes	Genetically predicted COVID-19 was suggestively associated with major coronary heart disease events. Patients infected with COVID-19 are causally associated with increased risk of cardiovascular disease.	Yes	FinnGen cardiovascular diseases (2019)*	Likely Yes*	Not applicable	Yes	No	No	*This is from FinnGen. It started in 2017 but the data release is in Q4 of 2019.
33	Tan J 2021	34428710	Two-sample	﻿Critically ill COVID-19	Hypertension disorders in pregnancy (log odds)	Reproductive	Genetics of Mortality in Critical Care (GenOMICC)	European	European	+	P value threshold < 5e-8	Not specified	Yes	Genetically predicted COVID-19 was significantly positively associated with hypertension disorders in pregnancy. Patients infected with COVID-19 may be causally associated with increased risk of hypertension disorders in pregnancy.	Yes	Hypertension disorders in pregnancy (did not mention version)*	Likely Yes	Not applicable	Yes	No	No	*The closet release date to the publication date of this MR study is Q4 of 2019.
34	Zhang J 2022	36035130	Two-sample	A, B, C	Stroke (log odds) and ischemic stroke (log odds)	Mental or neurological	COVID-19 HGI round 6	Mixed*	European	+	P value threshold < 5e-8	F-statistics	Yes	Being hospitalized due to COVID-19 had a positive effect on stroke. Severe COVID-19 might increase the risk of stroke.	Yes	Stroke (2018) and ischemic stroke (2018)	Yes	Not applicable	Yes	No	No	*Reporeted as European but based on case number, the GWAS included mixed ancestries.
35	Zhang K 2022	35819009	Two-sample	C	Erectile dysfunction (ED) (log odds)	Reproductive	COVID-19 HGI round 4	European	European	+	P value threshold < 5e-8	Not specified	Yes	The results suggested that COVID-19 genetic susceptibility might elevate the ED risk.	No	Erectile dysfunction (January 2019)	Yes	Not applicable	Yes	No	No
36	Gao R 2022	35077768	Two-sample	C	Endometrial cancer (log odds)	Cancers	COVID-19 HGI round 4	European	European	+	P value threshold < 5e-8	F-statistics	Yes	We found that as COVID-19 genetically increased, the risk of endometrial cancer had an increased trend.	No	Endometrial cancer (2018)	Yes	Not applicable	Yes	No	No
37	Huang X 2023	37085521	Two-sample	A, B, C	Venous thromboembolism (log odds)	Cardiovascular	COVID-19 HGI round 7	European	European	+	P value threshold < 5e-8	Not specified	Yes	SARS-CoV-2 infection was associated with a higher risk of venous thromboembolism.	Yes	Venous thromboembolism (Not specified)*	Yes	Not applicable	Yes	No	No	*Did not mention the year when the GWAS was done but likely based on the summary statistics from SAIGE in UK Biobank where the corresponding method paper was published in 2018. The link in the paper was no longer valid.
38	Wang C 2022	36281737	Two-sample	Severe COVID-19	Cytokines (SD)	Cytokines	a European meta-analysis (Severe Covid-19 GWAS Group et al, N Engl J Med, 2020)	European	European	+/-	P value threshold < 1e-5	Not specified	Yes	The levels of 2 cytokines were identified to be promoted by COVID-19 and had unsignificant pleiotropy.	Yes	Cytokines (2017)	Yes	Not applicable	Yes	No	No
39	Peng H 2022	35724757	Two-sample	A, B, C	Gout (log odds)	Immunological	COVID-19 HGI round 4	European	Mixed	Null	P value threshold < 5e-8	Not specified	No	The bidirectional effects between COVID-19 and gout were not supported.	Yes	Gout (2017)*	Yes	Not applicable	No	No	No	*Based on the SNP infomration available on GWAS Catalog.
40	Guo H 2022	36187959	Two-sample	﻿Critically ill COVID-19	Coronary artery disease (CAD) (log odds), type 2 diabetes (T2D) (log odds), obesity (OBE) (log odds), hypertension (HTN) (log odds), four lipid traits (LDL, HDL, TC, and TG) (not specified)	Cardiovascular and metabolic	Genetics of Mortality in Critical Care (GenOMICC)	European	European	+ (CAD, OBE, HTN)	P value threshold < 5e-8	Not specified	Yes	Mendelian randomization analysis revealed significant causal effect of COVID-19 on CAD, OBE and HTN.	Yes	CAD (2015),T2D (2017), OBE (2013), HTN (August 2019), four lipid traits (LDL, HDL, TC, and TG) (2013)	Yes	Not applicable	Yes	No	No
41	Zuber V 2021	34755518	Two-sample	A (Main analysis), B, C	Ischemic stroke and subtypes (log odds) [main analysis], coronary artery disease (CAD) (log odds), heart failure (log odds), atrial fibrillation (log odds)	Cardiovascular	COVID-19 HGI round 5	European	Mixed	+	P value threshold < 5e-8 or P value threshold < 5e-6	Not specified	Yes	Liability to critical COVID‐19 was associated with increased risk of ischemic stroke.	No	Stroke (2018); CAD (2015); heart failure (Jan 2020); atrial fibrillation (2018)	No	Yes	Yes	No	No
42	Zhu G 2022	35322423	Two-sample	B	Childhood intelligence (not specified）	Mental or neurological	COVID-19 HGI round 4	European	European	+	P value threshold < 5e-8	Not specified	Yes	We found that as the genetic susceptibility to COVID-19 increased, childhood intelligence followed a decreasing trend. Our analysis suggests a causal link between genetically increased COVID-19 and decreased childhood intelligence.	No	Childhood intelligence (2013)	Yes	Not applicable	Yes	No	No
43	Wu L 2022	36767803	Two-sample	A, B, C	Myalgic encephalomyelitis/chronic fatigue syndrome (CFS) (log odds)	Mental or neurological	COVID-19 HGI (not specified)*	European	European	Null	P value threshold < 5e-8	F-statistics	No	These results suggested that SARS-CoV-2 infection may not significantly contribute to the elevated risk of developing CFS.	Yes	Myalgic encephalomyelitis/chronic fatigue syndrome (2018)	Yes	Not applicable	No	No	No	*Likely round 7 based on the case number.
44	Yang F 2023	36822407	Two-sample	A, B, C	Systemic lupus erythematosus (SLE) (log odds)	Immunological	COVID-19 HGI round 7	European, East Asian	European, East Asian	Null	Not specified	Not specified	No	We attempted to reveal the causal association between COVID-19 and SLE by using bidirectional MR, which assessed the effects of COVID-19 on SLE and SLE on COVID-19, respectively. The results suggested a non-causal association between of COVID-19 and risk of SLE.	Yes	Systemic lupus erythematosus (2018 (Eur), 2021 (EAS))*	Mixed	Likely yes	No	No	No	*EAS GWAS paper was submitted on April, 2020.
45	Wu X 2022	35561867	Two-sample	A, B, C	Endometrial cancer (log odds)	Cancers	COVID-19 HGI round 4	European	European	+	P value threshold < 5e-8	Not specified	Yes	SARS-CoV-2 infection, hospitalized COVID-19, and critically ill COVID-19 had a significant positive correlation with the risk of endometrial cancer.	Yes	Endometrial cancer (2018)	Yes	Not applicable	Yes	No	No
46	Chalitsios C 2022	36244549	Two-sample	A, B, C	Psoriasis (log odds)	Dermatology	COVID-19 HGI round 7	Not specified	European	Null	P value threshold < 5e-8	F-statistics	No	Genetic predisposition to COVID-19 did not elevate the risk of developing psoriasis.	No	Psoriasis (2017)	Yes	Not applicable	No	No	No
47	Baranova A 2022	36037742	Two-sample	B, C	Schizophrenia (log odds)	Mental or neurological	COVID-19 HGI round 7	European	European	+	P value threshold < 5e-8	Not specified	Yes	We found that hospitalized COVID-19 exerts a causal effect on schizophrenia.	Yes	Schizophrenia (2022)	No	Likely yes*	Yes	No	No	*The orignal GWAS was submitted on April 2020 and hence likley included data collected prior to Dec 2019.
48	Baranova A 2023	36571271	Two-sample	B, C	Multiple sclerosis (log odds)	Immunological	COVID-19 HGI round 7	European	European	+	P value threshold < 5e-8	Not specified	Yes	Genetic liability to hospitalized COVID-19 confers a causal effect on multiple sclerosis. Hospitalized COVID-19 was associated with a 15% increased risk for multiple sclerosis.	Yes	Multiple sclerosis (September 2019)	Yes	Not applicable	Yes	No	No
49	Jiang L 2022	35677559	Two-sample	A, B, C	Telomere length (SD)	Longevity	COVID-19 HGI round 5	European	European	Null	P value threshold < 5e-8	F-statistics	No	No proof of genetically predicted COVID-19 phenotypes remained causally associated with genetically predicted leukocyte telomere length.	Yes	Telomere length (2013)	Yes	Not applicable	No	No	No
50	Ran S 2023	36905350	Two-sample	A, B, C	Cognitive performance (not specified）	Mental or neurological	COVID-19 HGI round 7	Mixed	European	Null	P value threshold < 5e-8	Not specified	No	The reverse MR analysis treating COVID-19 as the exposure and cognitive performance as the outcome demonstrated an insignificant association, indicating the unidirectionality of the relationship.	Yes	Cognitive performance (2018)	Yes	Not applicable	No	No	No
51	Ran S 2021	34467987	Two-sample	C	Blood constituents [units varied]	Blood	COVID-19 HGI round 5	Mixed	Mixed	+/-	Not specified	Not specified	Yes	Higher genetically proxied COVID-19 were associated with decreased eosinophil cell count. Our findings support causal effects of infectious SARSCoV-2 on eosinophil cell count, LDL-c, TC, B-cell receptor-associated protein 29 and Killer cell immunoglobulin-like receptor 2DL5A.	Yes	Blood constituents (2012, 2016, 2017, 2018, 2019, 2020*	Mixed	Yes	Yes	No	Yes	*Vuckovic, D et al (PMID: 32888494) is published in Sept 2020 but the data collection was before 2019 (UK Biobank). For studeis in Blood Cell Consortium (BCX), it is highly likely that most stuides conducted data collection prior to Dec, 2019.
52	Yang Y 2022	35356648	Two-sample	A	Cytokines (SD)	Cytokines	COVID-19 HGI round 5	European	European	-	P value threshold < 5e-8	F-statistics	Yes	bNGF, IL8 (critically ill COVID-19 to cytokines direction) showed suggestive causal relations.	Yes	Cytokines (2017)	Yes	Not applicable	Yes	No	No
53	Lin Y 2023	36950097	Two-sample	A, B, C	Intraocular pressure (mmHg)	Cardiovascular	COVID-19 HGI round 5	European	European	+	P value threshold < 5e-8	F-statistics	Yes	COVID-19 severity, specifically, hospitalization due to COVID-19, had a positive effect on IOP with nominal significance.	Yes	Intraocular pressure (2017)	Yes	Not applicable	Yes	No	No
54	Liu M 2023	37035726	Two-sample	A, B, C	Cardiac injury (troponin I) (SD)	Cardiovascular	COVID-19 HGI round 7	Mixed*	European	+	P value threshold < 5e-8	F-statistics	Yes	Seriously hospitalized patients with COVID-19 had causality with myocardial injury.	Yes	Cardiac injury (troponin I) (2018)	Yes	Not applicable	Yes	No	No	*Reporeted as European but based on case number, the GWAS included mixed ancestries.
55	Sun Y 2021	33809027	Two-sample	A, B, C	Blood white cell (not specified)	Blood	COVID-19 HGI round 5	Mixed*	European	Null	P value threshold < 5e-8	F-statistics	No	Neither COVID-19 severity nor susceptibility was associated with white blood cell traits in our reverse MR results.	Yes	Blood white cell (2016,2020)	Mixed**	Yes	No	No	Yes	*Reporeted as European but based on case number, the GWAS included mixed ancestries	**Vuckovic, D et al (PMID: 32888494) is published in Sept 2020 but the data collection was before 2019 (UK Biobank). For studeis in Blood Cell Consortium (BCX), it is highly likely that most stuides conducted data collection prior to Dec, 2019
56	Liu C 2023	37234804	Two-sample	A, B, C	Appendicular lean mass,grip strength, working pace [units varied]	Muscle	COVID-19 HGI round 5	European	European	Null (resullts with p value < 0.05 did not withstand Bonferroni correction)	P value threshold < 5e-8	F-statistics	No	Our study first explored the causal relationship between COVID-19 and SP-related traits, but the result indicated that they may indirectly interact with each other.	Yes	Appendicular lean mass (2020), grip strength (not specified), walking pace (February 2019; pipeline publication date)*	No	Yes	No	No	No	*Likley based on baseline UK Biobank data and hence data was collected before Dec, 2019.
57	Sun Y 2022	35783629	Two-sample	A, B, C	Fatty acids (not specified)	Metabolic	COVID-19 HGI round 4 and 5	European	European	Null (Although several reverse MR analyses showed that genetically instrumented COVID-19 susceptibility or severity was associated with ALA, DHA, GLA, or DGLA, there was no consistent evidence for an effect of COVID-19 on these PUFAs using the conventional genome-wide significance threshold)	P value threshold < 5e-8	F-statistics	No	The reverse MR analysis did not support any causal effect of COVID-19 on polyunsaturated fatty acids (PUFAs).	Yes	PUFAs (2011, 2014)	Yes	Not applicable	No	Yes	No
